# Supplementary material for: Evaluating native-like structures of RNA-protein complexes through the deep learning method
Source: Nat Commun. 2023 Feb 24;14:1060. doi: 10.1038/s41467-023-36720-9 (PMC9958188; doi:10.1038/s41467-023-36720-9)
Supplement: Supplementary file 3 — Supplementary Data 1-13 [file 41467_2023_36720_MOESM3_ESM.xlsx]

## Sheet: Supplementary Data 1
Supplementary Data 1
	The ranking and interface RMSDs (Å) for the first successfully predicted RNA-protein complexes (RMSD < 4 Å) on the first independent bound-bound testing set.
	Test1	DRPScore		ITScore-PR		DARS-RNP		3dRPC
	Case	Rank		Rank		Rank		Rank
	1FEU	34	1.28	1	0.36	5	0.45	8	1.49
	1L9A	4	1.44	1	0.51	1	0.51	3	0.51
	2BX2	138	3.55	321	3.44	132	3.08	73	3.41
	2DRA	2	1.13	1	0.38	1	0.6	1	1.17
	2JLW	2	0.11	1	0.34	2	0.46	1	1.43
	3EGZ	1	1.62	1	0.36	1	1.66	2	1.86
	3ICQ	5	2.3	1	0.52	2	2.6	1	2.6
	3OIN	6	0.65	1	0.36	1	0.46	2	0.46
	3PTX-4	1	0.37	6	3.22	16	3.23	8	2.12
	3TS2-1	1	1.05	1	0.57	1	0.65	1	1.08
	4ATO	1	1.43	1	0.53	1	0.53	4	0.53
	4F3T	1	0.72	1	0.23	1	0.27	1	0.63
	4IG8	1	2.61	1	0.32	1	1.93	1	1.21
	4K4U	1	1.12	1	1.12	1	0.55	1	1.12
	4M6D	1	1.25	55	1.35	335	2.11	428	1.35
	4N2S	5	3.87	1	0.6	6	1.75	17	3.62
	4NHA	7	1.95	106	1.37	354	1.37	245	3.76
	4QQB	1	0.5	1	0.45	1	0.5	1	0.61
	4TUW	4	2.41	1	0.37	6	2.56	4	2.56
	4WAN	2	0.8	1	0.32	1	0.38	1	0.39
	4YCO	5	2.07	1	0.38	10	2.07	13	2.07
	4ZLR	1	0.33	1	0.33	1	0.32	1	0.31
	5BZ5	1	3.23	1	0.37	1	0.27	1	0.48
	5D0B	227	2.25	251	2.19	109	2.05	114	2.05
	5ED1	1	1.25	1	0.37	2	1.46	2	1.47
	5JC7-1	4	1.86	1	0.44	9	0.44	16	2.15
	5L2L	4	0.56	4	0.84	1	0.62	2	0.62
	5T7B	1	0.13	1	0.13	1	0.13	1	0.19
	5UDZ-2	57	0.52	15	1	29	0.52	207	0.83
	5WTY	1	0.4	1	0.39	1	0.29	1	0.4
	5XJ2	8	3.75	6	3.01	1	3.54	7	3.48
	5ZW4	2	3.83	9	0.89	7	3.52	3	3.63
	6JVX	2	2.8	1	0.38	1	0.69	1	0.86
	6NY5	2	0.38	1	0.38	1	0.38	1	0.38
	6X5M	5	2.6	3	1.19	5	1.95	27	1.53
	7K5L	1	1.82	5	2.52	30	3.29	17	3.78

## Sheet: Supplementary Data 2
Supplementary Data 2
	The ranking and interface RMSDs (Å) for the first successfully predicted RNA-protein complexes (RMSD < 4 Å) on the second independent bound-bound testing set.
	Test1	DRPScore		ITScore-PR		DARS-RNP		3dRPC
	Case	Rank		Rank		Rank		Rank
	1FEU	34	1.28	1	0.36	5	0.45	8	1.49
	1L9A	4	0.51	1	0.51	1	0.51	3	0.51
	1P6V-1	2	1.18	1	0.45	1	0.5	1	1.23
	1WZ2	1	0.23	1	0.19	1	0.38	1	0.37
	2BX2	138	3.55	321	3.44	132	3.08	73	3.41
	2DRA	2	1.13	1	0.38	1	0.6	1	1.17
	2HVY	1	0.45	1	0.25	1	0.44	1	0.45
	2JLW	2	0.11	1	0.34	2	0.46	1	1.43
	3EGZ	1	1.62	1	0.36	1	1.66	2	1.86
	3ICQ	5	2.3	1	0.52	2	2.6	1	2.6
	3KS8	1	0.86	2	0.37	2	0.5	1	0.86
	3PTX-4	1	0.37	6	3.22	16	3.23	8	2.12
	3SIV-2	4	0.36	2	0.36	3	0.36	3	0.36
	4ATO	1	1.43	1	0.53	1	0.53	4	0.53
	4IG8	1	2.61	1	0.32	1	1.93	1	1.21
	4K4U	1	1.12	1	1.12	1	0.55	1	1.12
	4M6D	1	1.25	55	1.35	335	2.11	428	1.35
	4NHA	7	1.95	106	1.37	354	1.37	245	3.76
	4QQB	1	0.5	1	0.45	1	0.5	1	0.61
	4TUW	4	2.41	1	0.37	6	2.56	4	2.56
	4WAN	2	0.8	1	0.32	1	0.38	1	0.39
	4Z0C-1	1	3.79	1	0.35	1	0.41	32	0.41
	4ZLR	1	0.33	1	0.33	1	0.32	1	0.31
	5ED1	1	1.25	1	0.37	2	1.46	2	1.47
	5F9F	1	0.84	1	0.4	1	1.66	1	1.66
	5JC7-1	4	1.86	1	0.44	9	0.44	16	2.15
	5L2L	4	0.56	4	0.84	1	0.62	2	0.62
	5T7B	1	0.13	1	0.13	1	0.13	1	0.19
	5UDZ-2	57	0.52	15	1	29	0.52	207	0.83
	5XJ2	8	3.75	6	3.01	1	3.54	7	3.48
	5ZW4	2	3.83	9	0.89	7	3.52	3	3.63
	6F4G	1	1.43	1	0.36	1	0.36	2	1.39
	6GD2	2	0.81	1	0.3	1	0.38	1	0.35
	6JVX	2	2.8	1	0.38	1	0.69	1	0.86
	6X5M	5	2.6	3	1.19	5	1.95	27	1.53
	7P0V	8	3.37	1	0.48	12	3.23	7	2.38

## Sheet: Supplementary Data 3
Supplementary Data 3
	The ranking and interface RMSDs (Å) for the first successfully predicted RNA-protein complexes (RMSD < 4 Å) on the third independent bound-bound testing set.
	Test	DRPScore		ITScore-PR		DARS-RNP		3dRPC
	Case	Rank		Rank		Rank		Rank
	1L9A	4	1.44	1	0.51	1	0.51	3	0.51
	2BX2	138	3.55	321	3.44	132	3.08	73	3.41
	2HVY	1	0.45	1	0.25	1	0.44	1	0.45
	2JLW	2	0.11	1	0.34	2	0.46	1	1.43
	3ICQ	5	2.3	1	0.52	2	2.6	1	2.6
	3KS8	1	0.86	2	0.37	2	0.5	1	0.86
	3NMR	14	2	1	0.72	12	0.62	3	2.32
	3PTX-4	1	0.37	6	3.22	16	3.23	8	2.12
	3SIV-2	4	0.36	2	0.36	3	0.36	3	0.36
	3TS2-1	1	1.05	1	0.57	1	0.65	1	1.08
	4ATO	1	1.43	1	0.53	1	0.53	4	0.53
	4C8Y	13	1.69	4	0.38	1	0.38	2	1.02
	4F3T	1	0.72	1	0.23	1	0.27	1	0.63
	4IG8	1	2.61	1	0.32	1	1.93	1	1.21
	4KZD	10	1.41	14	0.65	3	0.65	57	1.2
	4M6D	1	1.25	55	1.35	335	2.11	428	1.35
	4N2S	5	3.87	1	0.6	6	1.75	17	3.62
	4NHA	7	1.95	106	1.37	354	1.37	245	3.76
	4QQB	1	0.5	1	0.45	1	0.5	1	0.61
	4WAN	2	0.8	1	0.32	1	0.38	1	0.39
	4YCO	5	2.07	1	0.38	10	2.07	13	2.07
	4Z0C-1	1	3.79	1	0.35	1	0.41	32	0.41
	4ZLR	1	0.33	1	0.33	1	0.32	1	0.31
	5BZ5	1	3.23	1	0.37	1	0.27	1	0.48
	5D0B	227	2.25	251	2.19	109	2.05	114	2.05
	5F9F	1	0.84	1	0.4	1	1.66	1	1.66
	5JC7-1	4	1.86	1	0.44	9	0.44	16	2.15
	5L2L	4	0.56	4	0.84	1	0.62	2	0.62
	5WTY	1	0.4	1	0.39	1	0.29	1	0.4
	5XJ2	8	3.75	6	3.01	1	3.54	7	3.48
	6GD2	2	0.81	1	0.3	1	0.38	1	0.35
	6JVX	2	2.8	1	0.38	1	0.69	1	0.86
	6M6S	1	0.59	1	1	4	1	7	1.95
	6NY5	2	0.38	1	0.38	1	0.38	1	0.38
	7K5L	1	1.82	5	2.52	30	3.29	17	3.77
	7P0V	8	3.37	1	0.48	12	3.23	7	2.38

## Sheet: Supplementary Data 4
Supplementary Data 4
	The ranking and interface RMSDs (Å) for the first successfully predicted RNA-protein complexes (RMSD < 4 Å) on the unbound testing set.
	Test	DRPScore		ITScore-PR		DARS-RNP		3dRPC
	Case	Rank		Rank		Rank		Rank
	1C0A	2	2.52	17	2.52	8	2.52	57	2.52
	1DFU	2	3.8	1	1.5	1	2.53	1	3.79
	1E8O	2	2.36	8	1.67	34	2.31	7	2.31
	1F7U*	\	\	\	\	\	\	\	\
	1G1X	3	0.91	1	1.05	3	0.85	15	0.91
	1GAX	2	0.65	1	0.62	1	0.65	1	0.65
	1H3E*	\	\	\	\	\	\	\	\
	1H4S*	\	\	\	\	\	\	\	\
	1IL2*	\	\	\	\	\	\	\	\
	1J1U*	\	\	\	\	\	\	\	\
	1JBS	4	1.78	1	1.1	1	1.29	4	1.22
	1JID	8	4	188	2.91	48	2.89	101	3.86
	1KOG	19	2.61	185	2.18	92	2.35	72	2.35
	1MMS	1	2.79	1	1.88	1	2.07	3	1.59
	1N78	1	2.44	12	2.49	1	2.48	3	2.37
	1OOA*	\	\	\	\	\	\	\	\
	1Q2R	1	1.49	1	2.08	3	2.08	2	2.08
	1QTQ	1	0.68	1	0.53	1	0.68	1	0.68
	1R9F	16	3.43	158	3.73	232	3.38	72	3.73
	1RC7*	\	\	\	\	\	\	\	\
	1S03	82	3.35	25	1.34	8	1.36	2	1.36
	1SER	334	3.16	216	3.16	561	3.16	560	3.16
	1T0K	179	2.67	364	2.57	151	2.57	267	2.73
	1UN6	8	3.92	1	3.23	21	3.92	15	3.23
	1YVP	110	3.97	55	3.96	24	3.06	163	3.06
	2AKE*	\	\	\	\	\	\	\	\
	2ANR	112	1.11	38	1.11	212	1.11	53	0.94
	2AZ0	2	3.69	4	3.1	23	1.13	1	1.13
	2BH2	3	1.38	1	1.38	1	1.38	1	1.85
	2BTE*	\	\	\	\	\	\	\	\
	2CSX	1	1.53	1	0.71	1	1.41	1	0.76
	2CZJ*	\	\	\	\	\	\	\	\
	2DU3*	\	\	\	\	\	\	\	\
	2FMT	7	3.73	144	3.73	62	3.76	114	3.76
	2GJW	84	3.56	201	3.56	30	3.56	114	3.56
	2HW8*	\	\	\	\	\	\	\	\
	2IPY*	\	\	\	\	\	\	\	\
	2QUX	3	1.01	1	0.75	6	0.75	55	0.75
	2R8S*	\	\	\	\	\	\	\	\
	2RFK	1	1.91	1	1.91	4	1.22	1	1.22
	2UWM	169	2.03	22	1.53	42	2.7	511	2.7
	2VPL*	\	\	\	\	\	\	\	\
	2XDB	4	0.77	4	0.57	28	1.54	2	3.24
	2ZM5	1	1.18	1	0.47	1	0.47	1	1.18
	2ZNI*	\	\	\	\	\	\	\	\
	2ZUE	1	0.76	1	0.53	1	0.76	1	0.76
	2ZZM	1	1.6	1	1.6	1	1.6	1	2.18
	3ADD	4	2.86	14	2.68	1	2.72	4	2.86
	3CIY*	\	\	\	\	\	\	\	\
	3DD2	17	3.31	52	2.9	56	2.01	21	3.23
	3EPH	1	1.43	1	0.33	1	0.33	1	1.43
	3FOZ	1	0.57	1	0.57	1	1	1	0.99
	3HHZ	6	0.81	2	2.76	5	3.53	21	3.38701
	3LRR	26	2.51	75	2.51	106	2.19	297	2.51
	3LWR	2	0.7	1	0.57	1	0.74	1	0.74
	3MOJ	1	1.98	108	1.98	389	1.98	631	1.98
	3OVB	1	0.43	1	0.43	1	0.43	2	0.93
* These RNA-protein complexes have no structure with RMSD less than 4Å in 1000 decoys generated by 3dRPC. Thus, they have no Rank and .

## Sheet: Supplementary Data 5
Supplementary Data 5
	The atom types and charges on RNA nucleotides.
	Residue	Atom	Charge		Residue	Atom	Charge
	A	P	1.1662		G	P	1.1662
		OP1	-0.776			OP1	-0.776
		OP2	-0.776			OP2	-0.776
		O5'	-0.4989			O5'	-0.4989
		C5'	0.0558			C5'	0.0558
		C4'	0.1065			C4'	0.1065
		O4'	-0.3548			O4'	-0.3548
		C1'	0.0394			C1'	0.0191
		N9	-0.0251			N9	0.0492
		C8	0.2006			C8	0.1374
		N7	-0.6073			N7	-0.5709
		C5	0.0515			C5	0.1744
		C6	0.7009			C6	0.477
		N6	-0.9019			O6	-0.5597
		N1	-0.7615			N1	-0.4787
		C2	0.5875			C2	0.7657
		N3	-0.6997			N2	-0.9672
		C4	0.3053			N3	-0.6323
		C3'	0.2022			C4	0.1222
		C2'	0.067			C3'	0.2022
		O2'	-0.6139			C2'	0.067
		O3'	-0.5246			O2'	-0.6139
	C	P	1.1662			O3'	-0.5246
		OP1	-0.776		U	P	1.1662
		OP2	-0.776			OP1	-0.776
		O5'	-0.4989			OP2	-0.776
		C5'	0.0558			O5'	-0.4989
		C4'	0.1065			C5'	0.0558
		O4'	-0.3548			C4'	0.1065
		C1'	0.0066			O4'	-0.3548
		N1	-0.0484			C1'	0.0674
		C6	0.0053			N1	0.0418
		C5	-0.5215			C6	-0.1126
		C4	0.8185			C5	-0.3635
		N4	-0.953			C4	0.5952
		N3	-0.7584			O4	-0.5761
		C2	0.7538			N3	-0.3549
		O2	-0.6252			C2	0.4687
		C3'	0.2022			O2	-0.5477
		C2'	0.067			C3'	0.2022
		O2'	-0.6139			C2'	0.067
		O3'	-0.5246			O2'	-0.6139
						O3'	-0.5246

## Sheet: Supplementary Data 6
Supplementary Data 6
	The atom types and charges on protein residues.
	Amino acids	Atom	Charge		Amino acids	Atom	Charge
	ALA	N	-0.4157		HIP	N	-0.3479
		CA	0.0337			CA	-0.1354
		CB	-0.1825			CB	-0.0414
		C	0.5973			CG	-0.0012
		O	-0.5679			ND1	-0.1513
	ARG	N	-0.3479			CE1	-0.017
		CA	-0.2637			NE2	-0.1718
		CB	-0.0007			CD2	-0.1141
		CG	0.039			C	0.7341
		CD	0.0486			O	-0.5894
		NE	-0.5295		ILE	N	-0. 415700
		CZ	0.8076			CA	-0.0597
		NH1	-0.8627			CB	0.1303
		NH2	-0.8627			CG2	-0.3204
		C	0.7341			CG1	-0.043
		O	-0.5894			CD1	-0.066
	ASH	N	-0.4157			C	0.5973
		CA	0.0341			O	-0.5679
		CB	-0.0316		LEU	N	-0.4157
		CG	0.6462			CA	-0.0518
		OD1	-0.5554			CB	-0.1102
		OD2	-0.6376			CG	0.3531
		C	0.5973			CD1	-0.4121
		O	-0.5679			CD2	-0.4121
	ASN	N	-0.4157			C	0.5973
		CA	0.0143			O	-0.5679
		CB	-0.2041		LYN	N	-0.4157
		CG	0.713			CA	-0.07206
		OD1	-0.5931			CB	-0.04845
		ND2	-0.9191			CG	0.06612
		C	0.5973			CD	-0.03768
		O	-0.5679			CE	0.32604
	ASP	N	-0.5163			NZ	-1.03581
		CA	0.0381			C	0.5973
		CB	-0.0303			O	-0.5679
		CG	0.7994		LYS	N	-0.3479
		OD1	-0.8014			CA	-0.24
		OD2	-0.8014			CB	-0.0094
		C	0.5366			CG	0.0187
		O	-0.5819			CD	-0.0479
	CYM	N	-0.4157			CE	-0.0143
		CA	-0.0351			NZ	-0.3854
		CB	-0.2413			C	0.7341
		SG	-0.8844			O	-0.5894
		C	0.5973		MET	N	-0.4157
		O	-0.5679			CA	-0.0237
	CYS	N	-0.4157			CB	0.0342
		CA	0.0213			CG	0.0018
		CB	-0.1231			SD	-0.2737
		SG	-0.3119			CE	-0.0536
		C	0.5973			C	0.5973
		O	-0.5679			O	-0.5679
	CYX	N	-0.4157		PHE	N	-0.4157
		CA	0.0429			CA	-0.0024
		CB	-0.079			CB	-0.0343
		SG	-0.1081			CG	0.0118
		C	0.5973			CD1	-0.1256
		O	-0.5679			CE1	-0.1704
	GLH	N	-0.4157			CZ	-0.1072
		CA	0.0145			CE2	-0.1704
		CB	-0.0071			CD2	-0.1256
		CG	-0.0174			C	0.5973
		CD	0.6801			O	-0.5679
		OE1	-0.5838		PRO	N	-0.2548
		OE2	-0.6511			CD	0.0192
		C	0.5973			CG	0.0189
		O	-0.5679			CB	-0.007
	GLN	N	-0.4157			CA	-0.0266
		CA	-0.0031			C	0.5896
		CB	-0.0036			O	-0.5748
		CG	-0.0645		SER	N	-0.4157
		CD	0.6951			CA	-0.0249
		OE1	-0.6086			CB	0.2117
		NE2	-0.9407			OG	-0.6546
		C	0.5973			C	0.5973
		O	-0.5679			O	-0.5679
	GLU	N	-0.5163		THR	N	-0.4157
		CA	0.0397			CA	-0.0389
		CB	0.056			CB	0.3654
		CG	0.0136			CG2	-0.2438
		CD	0.8054			OG1	-0.6761
		OE1	-0.8188			C	0.5973
		OE2	-0.8188			O	-0.5679
		C	0.5366		TRP	N	-0.4157
		O	-0.5819			CA	-0.0275
	GLY	N	-0.4157			CB	-0.005
		CA	-0.0252			CG	-0.1415
		C	0.5973			CD1	-0.1638
		O	-0.5679			NE1	-0.3418
	HID	N	-0.4157			CE2	0.138
		CA	0.0188			CZ2	-0.2601
		CB	-0.0462			CH2	-0.1134
		CG	-0.0266			CZ3	-0.1972
		ND1	-0.3811			CE3	-0.2387
		CE1	0.2057			CD2	0.1243
		NE2	-0.5727			C	0.5973
		CD2	0.1292			O	-0.5679
		C	0.5973		TYR	N	-0.4157
		O	-0.5679			CA	-0.0014
	HIE	N	-0.4157			CB	-0.0152
		CA	-0.0581			CG	-0.0011
		CB	-0.0074			CD1	-0.1906
		CG	0.1868			CE1	-0.2341
		ND1	-0.5432			CZ	0.3226
		CE1	0.1635			OH	-0.5579
		NE2	-0.2795			CE2	-0.2341
		CD2	-0.2207			CD2	-0.1906
		C	0.5973			C	0.5973
		O	-0.5679			O	-0.5679
					VAL	N	-0.4157
						CA	-0.0875
						CB	0.2985
						CG1	-0.3192
						CG2	-0.3192
						C	0.5973
						O	-0.5679

## Sheet: Supplementary Data 7
Supplementary Data 7
	The PDB IDs of the 277 RNA-protein complexes in the training set.
	PDB ID & Link
	1A9N [http://doi.org/10.2210/pdb1A9N/pdb]
	1B23 [http://doi.org/10.2210/pdb1B23/pdb]
	1BMV [http://doi.org/10.2210/pdb1BMV/pdb]
	1F8V [http://doi.org/10.2210/pdb1F8V/pdb]
	1I6U [http://doi.org/10.2210/pdb1I6U/pdb]
	1J2B-1* [http://doi.org/10.2210/pdb1J2B/pdb]
	1J2B-2* [http://doi.org/10.2210/pdb1J2B/pdb]
	1KUQ [http://doi.org/10.2210/pdb1KUQ/pdb]
	1M5K [http://doi.org/10.2210/pdb1M5K/pdb]
	1MJI-1* [http://doi.org/10.2210/pdb1MJI/pdb]
	1MJI-2* [http://doi.org/10.2210/pdb1MJI/pdb]
	1MZP [http://doi.org/10.2210/pdb1MZP/pdb]
	1P6V-2* [http://doi.org/10.2210/pdb1P6V/pdb]
	1QF6 [http://doi.org/10.2210/pdb1QF6/pdb]
	1QU2 [http://doi.org/10.2210/pdb1QU2/pdb]
	1RPU [http://doi.org/10.2210/pdb1RPU/pdb]
	1TFW [http://doi.org/10.2210/pdb1TFW/pdb]
	1TFY [http://doi.org/10.2210/pdb1TFY/pdb]
	1U1Y [http://doi.org/10.2210/pdb1U1Y/pdb]
	1U6B [http://doi.org/10.2210/pdb1U6B/pdb]
	1XOK [http://doi.org/10.2210/pdb1XOK/pdb]
	1YYK [http://doi.org/10.2210/pdb1YYK/pdb]
	1YYW [http://doi.org/10.2210/pdb1YYW/pdb]
	1YZ9 [http://doi.org/10.2210/pdb1YZ9/pdb]
	1ZL3 [http://doi.org/10.2210/pdb1ZL3/pdb]
	2ANN [http://doi.org/10.2210/pdb2ANN/pdb]
	2ATW [http://doi.org/10.2210/pdb2ATW/pdb]
	2B3J [http://doi.org/10.2210/pdb2B3J/pdb]
	2C4Q [http://doi.org/10.2210/pdb2C4Q/pdb]
	2D6F [http://doi.org/10.2210/pdb2D6F/pdb]
	2DER [http://doi.org/10.2210/pdb2DER/pdb]
	2DLC [http://doi.org/10.2210/pdb2DLC/pdb]
	2EZ6-1* [http://doi.org/10.2210/pdb2EZ6/pdb]
	2EZ6-2* [http://doi.org/10.2210/pdb2EZ6/pdb]
	2F8S [http://doi.org/10.2210/pdb2F8S/pdb]
	2F8T [http://doi.org/10.2210/pdb2F8T/pdb]
	2I82 [http://doi.org/10.2210/pdb2I82/pdb]
	2IY5 [http://doi.org/10.2210/pdb2IY5/pdb]
	2IZN [http://doi.org/10.2210/pdb2IZN/pdb]
	2JEA [http://doi.org/10.2210/pdb2JEA/pdb]
	2NUE [http://doi.org/10.2210/pdb2NUE/pdb]
	2OZB [http://doi.org/10.2210/pdb2OZB/pdb]
	2PJP [http://doi.org/10.2210/pdb2PJP/pdb]
	2W2H [http://doi.org/10.2210/pdb2W2H/pdb]
	2Y8W [http://doi.org/10.2210/pdb2Y8W/pdb]
	2ZZN [http://doi.org/10.2210/pdb2ZZN/pdb]
	3A6P [http://doi.org/10.2210/pdb3A6P/pdb]
	3AGV [http://doi.org/10.2210/pdb3AGV/pdb]
	3AMU [http://doi.org/10.2210/pdb3AMU/pdb]
	3AVU [http://doi.org/10.2210/pdb3AVU/pdb]
	3AVV [http://doi.org/10.2210/pdb3AVV/pdb]
	3AVY [http://doi.org/10.2210/pdb3AVY/pdb]
	3BOY-2* [http://doi.org/10.2210/pdb3BOY/pdb]
	3BOY-3* [http://doi.org/10.2210/pdb3BOY/pdb]
	3BT7 [http://doi.org/10.2210/pdb3BT7/pdb]
	3CUL [http://doi.org/10.2210/pdb3CUL/pdb]
	3G9C [http://doi.org/10.2210/pdb3G9C/pdb]
	3HHN [http://doi.org/10.2210/pdb3HHN/pdb]
	3HTX [http://doi.org/10.2210/pdb3HTX/pdb]
	3IAB [http://doi.org/10.2210/pdb3IAB/pdb]
	3IEV [http://doi.org/10.2210/pdb3IEV/pdb]
	3IVK [http://doi.org/10.2210/pdb3IVK/pdb]
	3IWN [http://doi.org/10.2210/pdb3IWN/pdb]
	3K0J [http://doi.org/10.2210/pdb3K0J/pdb]
	3KTW [http://doi.org/10.2210/pdb3KTW/pdb]
	3LQX [http://doi.org/10.2210/pdb3LQX/pdb]
	3LRR [http://doi.org/10.2210/pdb3LRR/pdb]
	3NDB [http://doi.org/10.2210/pdb3NDB/pdb]
	3NMU [http://doi.org/10.2210/pdb3NMU/pdb]
	3NNC [http://doi.org/10.2210/pdb3NNC/pdb]
	3O7V [http://doi.org/10.2210/pdb3O7V/pdb]
	3OG8 [http://doi.org/10.2210/pdb3OG8/pdb]
	3PLA [http://doi.org/10.2210/pdb3PLA/pdb]
	3PTX-1* [http://doi.org/10.2210/pdb3PTX/pdb]
	3PTX-2* [http://doi.org/10.2210/pdb3PTX/pdb]
	3PTX-3* [http://doi.org/10.2210/pdb3PTX/pdb]
	3PTX-5* [http://doi.org/10.2210/pdb3PTX/pdb]
	3QJJ [http://doi.org/10.2210/pdb3QJJ/pdb]
	3QJL-1* [http://doi.org/10.2210/pdb3QJL/pdb]
	3QJL-2* [http://doi.org/10.2210/pdb3QJL/pdb]
	3R2C [http://doi.org/10.2210/pdb3R2C/pdb]
	3R9X [http://doi.org/10.2210/pdb3R9X/pdb]
	3RW6 [http://doi.org/10.2210/pdb3RW6/pdb]
	3SIV-1* [http://doi.org/10.2210/pdb3SIV/pdb]
	3SN2 [http://doi.org/10.2210/pdb3SN2/pdb]
	3SNP [http://doi.org/10.2210/pdb3SNP/pdb]
	3TRZ-1* [http://doi.org/10.2210/pdb3TRZ/pdb]
	3TRZ-2* [http://doi.org/10.2210/pdb3TRZ/pdb]
	3TS2-2* [http://doi.org/10.2210/pdb3TS2/pdb]
	3U4M [http://doi.org/10.2210/pdb3U4M/pdb]
	3V6Y [http://doi.org/10.2210/pdb3V6Y/pdb]
	3V74 [http://doi.org/10.2210/pdb3V74/pdb]
	3V7E [http://doi.org/10.2210/pdb3V7E/pdb]
	3VJR [http://doi.org/10.2210/pdb3VJR/pdb]
	3W3S [http://doi.org/10.2210/pdb3W3S/pdb]
	3WBM [http://doi.org/10.2210/pdb3WBM/pdb]
	3WFS-2* [http://doi.org/10.2210/pdb3WFS/pdb]
	3ZC0 [http://doi.org/10.2210/pdb3ZC0/pdb]
	4AL5 [http://doi.org/10.2210/pdb4AL5/pdb]
	4ANG [http://doi.org/10.2210/pdb4ANG/pdb]
	4AY2 [http://doi.org/10.2210/pdb4AY2/pdb]
	4BW0 [http://doi.org/10.2210/pdb4BW0/pdb]
	4C4W [http://doi.org/10.2210/pdb4C4W/pdb]
	4C7O [http://doi.org/10.2210/pdb4C7O/pdb]
	4C8Z [http://doi.org/10.2210/pdb4C8Z/pdb]
	4C9D [http://doi.org/10.2210/pdb4C9D/pdb]
	4DB2 [http://doi.org/10.2210/pdb4DB2/pdb]
	4ERD [http://doi.org/10.2210/pdb4ERD/pdb]
	4FTB [http://doi.org/10.2210/pdb4FTB/pdb]
	4GCW [http://doi.org/10.2210/pdb4GCW/pdb]
	4GHA [http://doi.org/10.2210/pdb4GHA/pdb]
	4GHL [http://doi.org/10.2210/pdb4GHL/pdb]
	4ILL [http://doi.org/10.2210/pdb4ILL/pdb]
	4J39 [http://doi.org/10.2210/pdb4J39/pdb]
	4JGN [http://doi.org/10.2210/pdb4JGN/pdb]
	4JVH [http://doi.org/10.2210/pdb4JVH/pdb]
	4K50 [http://doi.org/10.2210/pdb4K50/pdb]
	4KJI [http://doi.org/10.2210/pdb4KJI/pdb]
	4KNQ [http://doi.org/10.2210/pdb4KNQ/pdb]
	4KQ0 [http://doi.org/10.2210/pdb4KQ0/pdb]
	4KR6-2* [http://doi.org/10.2210/pdb4KR6/pdb]
	4KRE [http://doi.org/10.2210/pdb4KRE/pdb]
	4KRF [http://doi.org/10.2210/pdb4KRF/pdb]
	4KTG [http://doi.org/10.2210/pdb4KTG/pdb]
	4L8H [http://doi.org/10.2210/pdb4L8H/pdb]
	4LCK [http://doi.org/10.2210/pdb4LCK/pdb]
	4LMZ [http://doi.org/10.2210/pdb4LMZ/pdb]
	4M4O [http://doi.org/10.2210/pdb4M4O/pdb]
	4M59-1* [http://doi.org/10.2210/pdb4M59/pdb]
	4M59-2* [http://doi.org/10.2210/pdb4M59/pdb]
	4N0T [http://doi.org/10.2210/pdb4N0T/pdb]
	4N2Q [http://doi.org/10.2210/pdb4N2Q/pdb]
	4NGC [http://doi.org/10.2210/pdb4NGC/pdb]
	4NGF [http://doi.org/10.2210/pdb4NGF/pdb]
	4NGG [http://doi.org/10.2210/pdb4NGG/pdb]
	4NH6 [http://doi.org/10.2210/pdb4NH6/pdb]
	4O26 [http://doi.org/10.2210/pdb4O26/pdb]
	4OOG [http://doi.org/10.2210/pdb4OOG/pdb]
	4PDB [http://doi.org/10.2210/pdb4PDB/pdb]
	4PKD [http://doi.org/10.2210/pdb4PKD/pdb]
	4PR6 [http://doi.org/10.2210/pdb4PR6/pdb]
	4QI2 [http://doi.org/10.2210/pdb4QI2/pdb]
	4QIL [http://doi.org/10.2210/pdb4QIL/pdb]
	4QOZ [http://doi.org/10.2210/pdb4QOZ/pdb]
	4RDX [http://doi.org/10.2210/pdb4RDX/pdb]
	4RMO-1* [http://doi.org/10.2210/pdb4RMO/pdb]
	4RMO-2* [http://doi.org/10.2210/pdb4RMO/pdb]
	4RWN [http://doi.org/10.2210/pdb4RWN/pdb]
	4UYK [http://doi.org/10.2210/pdb4UYK/pdb]
	4V2S [http://doi.org/10.2210/pdb4V2S/pdb]
	4W5N [http://doi.org/10.2210/pdb4W5N/pdb]
	4W90 [http://doi.org/10.2210/pdb4W90/pdb]
	4WJ4 [http://doi.org/10.2210/pdb4WJ4/pdb]
	4WKR [http://doi.org/10.2210/pdb4WKR/pdb]
	4X4N [http://doi.org/10.2210/pdb4X4N/pdb]
	4X4U [http://doi.org/10.2210/pdb4X4U/pdb]
	4YCP [http://doi.org/10.2210/pdb4YCP/pdb]
	4YHW [http://doi.org/10.2210/pdb4YHW/pdb]
	4YYE-1* [http://doi.org/10.2210/pdb4YYE/pdb]
	4YYE-2* [http://doi.org/10.2210/pdb4YYE/pdb]
	4Z0C-2* [http://doi.org/10.2210/pdb4Z0C/pdb]
	4Z31 [http://doi.org/10.2210/pdb4Z31/pdb]
	4Z7L [http://doi.org/10.2210/pdb4Z7L/pdb]
	4ZDO [http://doi.org/10.2210/pdb4ZDO/pdb]
	4ZLD [http://doi.org/10.2210/pdb4ZLD/pdb]
	5AH5 [http://doi.org/10.2210/pdb5AH5/pdb]
	5AOX [http://doi.org/10.2210/pdb5AOX/pdb]
	5AXM [http://doi.org/10.2210/pdb5AXM/pdb]
	5B63 [http://doi.org/10.2210/pdb5B63/pdb]
	5BZU [http://doi.org/10.2210/pdb5BZU/pdb]
	5C9H [http://doi.org/10.2210/pdb5C9H/pdb]
	5CCB [http://doi.org/10.2210/pdb5CCB/pdb]
	5D0A [http://doi.org/10.2210/pdb5D0A/pdb]
	5D8H [http://doi.org/10.2210/pdb5D8H/pdb]
	5DCV [http://doi.org/10.2210/pdb5DCV/pdb]
	5DDO [http://doi.org/10.2210/pdb5DDO/pdb]
	5DE8 [http://doi.org/10.2210/pdb5DE8/pdb]
	5DV7 [http://doi.org/10.2210/pdb5DV7/pdb]
	5E3H [http://doi.org/10.2210/pdb5E3H/pdb]
	5E6M-1* [http://doi.org/10.2210/pdb5E6M/pdb]
	5E6M-2* [http://doi.org/10.2210/pdb5E6M/pdb]
	5F5F [http://doi.org/10.2210/pdb5F5F/pdb]
	5F5H [http://doi.org/10.2210/pdb5F5H/pdb]
	5F8J [http://doi.org/10.2210/pdb5F8J/pdb]
	5F8N [http://doi.org/10.2210/pdb5F8N/pdb]
	5FJ4 [http://doi.org/10.2210/pdb5FJ4/pdb]
	5G4U [http://doi.org/10.2210/pdb5G4U/pdb]
	5GUH [http://doi.org/10.2210/pdb5GUH/pdb]
	5H1K [http://doi.org/10.2210/pdb5H1K/pdb]
	5HSW [http://doi.org/10.2210/pdb5HSW/pdb]
	5I4A [http://doi.org/10.2210/pdb5I4A/pdb]
	5I9D [http://doi.org/10.2210/pdb5I9D/pdb]
	5I9F [http://doi.org/10.2210/pdb5I9F/pdb]
	5I9H [http://doi.org/10.2210/pdb5I9H/pdb]
	5ID6 [http://doi.org/10.2210/pdb5ID6/pdb]
	5JAJ [http://doi.org/10.2210/pdb5JAJ/pdb]
	5JBG [http://doi.org/10.2210/pdb5JBG/pdb]
	5JC7-2* [http://doi.org/10.2210/pdb5JC7/pdb]
	5JCF [http://doi.org/10.2210/pdb5JCF/pdb]
	5JS1 [http://doi.org/10.2210/pdb5JS1/pdb]
	5K78 [http://doi.org/10.2210/pdb5K78/pdb]
	5LM7 [http://doi.org/10.2210/pdb5LM7/pdb]
	5M0I [http://doi.org/10.2210/pdb5M0I/pdb]
	5MSF [http://doi.org/10.2210/pdb5MSF/pdb]
	5NS3 [http://doi.org/10.2210/pdb5NS3/pdb]
	5T16-1* [http://doi.org/10.2210/pdb5T16/pdb]
	5T16-2* [http://doi.org/10.2210/pdb5T16/pdb]
	5UD5 [http://doi.org/10.2210/pdb5UD5/pdb]
	5UDZ-1* [http://doi.org/10.2210/pdb5UDZ/pdb]
	5VOE [http://doi.org/10.2210/pdb5VOE/pdb]
	5W0O [http://doi.org/10.2210/pdb5W0O/pdb]
	5W6V [http://doi.org/10.2210/pdb5W6V/pdb]
	5WT1 [http://doi.org/10.2210/pdb5WT1/pdb]
	5WWT [http://doi.org/10.2210/pdb5WWT/pdb]
	5WZI [http://doi.org/10.2210/pdb5WZI/pdb]
	5WZJ [http://doi.org/10.2210/pdb5WZJ/pdb]
	5XC6 [http://doi.org/10.2210/pdb5XC6/pdb]
	5Y58 [http://doi.org/10.2210/pdb5Y58/pdb]
	5Y7M [http://doi.org/10.2210/pdb5Y7M/pdb]
	5ZQ8 [http://doi.org/10.2210/pdb5ZQ8/pdb]
	5ZTM [http://doi.org/10.2210/pdb5ZTM/pdb]
	6AAX [http://doi.org/10.2210/pdb6AAX/pdb]
	6CF2 [http://doi.org/10.2210/pdb6CF2/pdb]
	6CYT [http://doi.org/10.2210/pdb6CYT/pdb]
	6D12 [http://doi.org/10.2210/pdb6D12/pdb]
	6DCC [http://doi.org/10.2210/pdb6DCC/pdb]
	6DCL-1* [http://doi.org/10.2210/pdb6DCL/pdb]
	6DCL-2* [http://doi.org/10.2210/pdb6DCL/pdb]
	6DU5 [http://doi.org/10.2210/pdb6DU5/pdb]
	6F4H [http://doi.org/10.2210/pdb6F4H/pdb]
	6FPX [http://doi.org/10.2210/pdb6FPX/pdb]
	6FQ3 [http://doi.org/10.2210/pdb6FQ3/pdb]
	6FQL [http://doi.org/10.2210/pdb6FQL/pdb]
	6H9H [http://doi.org/10.2210/pdb6H9H/pdb]
	6HAU [http://doi.org/10.2210/pdb6HAU/pdb]
	6HCT [http://doi.org/10.2210/pdb6HCT/pdb]
	6HTU [http://doi.org/10.2210/pdb6HTU/pdb]
	6KWQ [http://doi.org/10.2210/pdb6KWQ/pdb]
	6KWR [http://doi.org/10.2210/pdb6KWR/pdb]
	6KYV [http://doi.org/10.2210/pdb6KYV/pdb]
	6LT7 [http://doi.org/10.2210/pdb6LT7/pdb]
	6MFN [http://doi.org/10.2210/pdb6MFN/pdb]
	6MSF [http://doi.org/10.2210/pdb6MSF/pdb]
	6MWN-1* [http://doi.org/10.2210/pdb6MWN/pdb]
	6MWN-2* [http://doi.org/10.2210/pdb6MWN/pdb]
	6RTI [http://doi.org/10.2210/pdb6RTI/pdb]
	6SJD [http://doi.org/10.2210/pdb6SJD/pdb]
	6SQN [http://doi.org/10.2210/pdb6SQN/pdb]
	6STY [http://doi.org/10.2210/pdb6STY/pdb]
	6SY4 [http://doi.org/10.2210/pdb6SY4/pdb]
	6SY6 [http://doi.org/10.2210/pdb6SY6/pdb]
	6TQA [http://doi.org/10.2210/pdb6TQA/pdb]
	6TQB [http://doi.org/10.2210/pdb6TQB/pdb]
	6U9X [http://doi.org/10.2210/pdb6U9X/pdb]
	6VFF [http://doi.org/10.2210/pdb6VFF/pdb]
	6VRD [http://doi.org/10.2210/pdb6VRD/pdb]
	6WPI [http://doi.org/10.2210/pdb6WPI/pdb]
	6XH2 [http://doi.org/10.2210/pdb6XH2/pdb]
	6XJQ [http://doi.org/10.2210/pdb6XJQ/pdb]
	6YYM [http://doi.org/10.2210/pdb6YYM/pdb]
	6ZDP [http://doi.org/10.2210/pdb6ZDP/pdb]
	7D7V [http://doi.org/10.2210/pdb7D7V/pdb]
	7DLZ [http://doi.org/10.2210/pdb7DLZ/pdb]
	7E8O [http://doi.org/10.2210/pdb7E8O/pdb]
	7F36 [http://doi.org/10.2210/pdb7F36/pdb]
	7KJT [http://doi.org/10.2210/pdb7KJT/pdb]
	7KKV [http://doi.org/10.2210/pdb7KKV/pdb]
	7MJV [http://doi.org/10.2210/pdb7MJV/pdb]
	7MLX [http://doi.org/10.2210/pdb7MLX/pdb]
	7MSF [http://doi.org/10.2210/pdb7MSF/pdb]
	7NQ4 [http://doi.org/10.2210/pdb7NQ4/pdb]
	7OFZ [http://doi.org/10.2210/pdb7OFZ/pdb]
	7OZQ [http://doi.org/10.2210/pdb7OZQ/pdb]
	7PO6 [http://doi.org/10.2210/pdb7PO6/pdb]
	7R9F [http://doi.org/10.2210/pdb7R9F/pdb]
	7R9G [http://doi.org/10.2210/pdb7R9G/pdb]
	7SZU [http://doi.org/10.2210/pdb7SZU/pdb]
	* The RNA-protein complex is split into two or more individual complexes due to two or more interface locations.

## Sheet: Supplementary Data 8
Supplementary Data 8
	The PDB IDs of three random independent bound-bound testing tests.
	the first independent testing set	the second independent testing set	the third independent testing set
	PDB ID & Link	PDB ID & Link	PDB ID & Link
	1FEU [http://doi.org/10.2210/pdb1FEU/pdb]	1FEU [http://doi.org/10.2210/pdb1FEU/pdb]	1L9A [http://doi.org/10.2210/pdb1L9A/pdb]
	1L9A [http://doi.org/10.2210/pdb1L9A/pdb]	1L9A [http://doi.org/10.2210/pdb1L9A/pdb]	2BX2 [http://doi.org/10.2210/pdb2BX2/pdb]
	2BX2 [http://doi.org/10.2210/pdb2BX2/pdb]	1P6V-1 [http://doi.org/10.2210/pdb1P6V/pdb]	2HVY [http://doi.org/10.2210/pdb2HVY/pdb]
	2DRA [http://doi.org/10.2210/pdb2DRA/pdb]	1WZ2 [http://doi.org/10.2210/pdb1WZ2/pdb]	2JLW [http://doi.org/10.2210/pdb2JLW/pdb]
	2JLW [http://doi.org/10.2210/pdb2JLW/pdb]	2BX2 [http://doi.org/10.2210/pdb2BX2/pdb]	3ICQ [http://doi.org/10.2210/pdb3ICQ/pdb]
	3EGZ [http://doi.org/10.2210/pdb3EGZ/pdb]	2DRA [http://doi.org/10.2210/pdb2DRA/pdb]	3KS8 [http://doi.org/10.2210/pdb3KS8/pdb]
	3ICQ [http://doi.org/10.2210/pdb3ICQ/pdb]	2HVY [http://doi.org/10.2210/pdb2HVY/pdb]	3NMR [http://doi.org/10.2210/pdb3NMR/pdb]
	3OIN [http://doi.org/10.2210/pdb3OIN/pdb]	2JLW [http://doi.org/10.2210/pdb2JLW/pdb]	3PTX-4 [http://doi.org/10.2210/pdb3PTX/pdb]
	3PTX-4 [http://doi.org/10.2210/pdb3PTX/pdb]	3EGZ [http://doi.org/10.2210/pdb3EGZ/pdb]	3SIV-2 [http://doi.org/10.2210/pdb3SIV/pdb]
	3TS2-1 [http://doi.org/10.2210/pdb3TS2/pdb]	3ICQ [http://doi.org/10.2210/pdb3ICQ/pdb]	3TS2-1 [http://doi.org/10.2210/pdb3TS2/pdb]
	4ATO [http://doi.org/10.2210/pdb4ATO/pdb]	3KS8 [http://doi.org/10.2210/pdb3KS8/pdb]	4ATO [http://doi.org/10.2210/pdb4ATO/pdb]
	4F3T [http://doi.org/10.2210/pdb4F3T/pdb]	3PTX-4 [http://doi.org/10.2210/pdb3PTX/pdb]	4C8Y [http://doi.org/10.2210/pdb4C8Y/pdb]
	4IG8 [http://doi.org/10.2210/pdb4IG8/pdb]	3SIV-2 [http://doi.org/10.2210/pdb3SIV/pdb]	4F3T [http://doi.org/10.2210/pdb4F3T/pdb]
	4K4U [http://doi.org/10.2210/pdb4K4U/pdb]	4ATO [http://doi.org/10.2210/pdb4ATO/pdb]	4IG8 [http://doi.org/10.2210/pdb4IG8/pdb]
	4M6D [http://doi.org/10.2210/pdb4M6D/pdb]	4IG8 [http://doi.org/10.2210/pdb4IG8/pdb]	4KZD [http://doi.org/10.2210/pdb4KZD/pdb]
	4N2S [http://doi.org/10.2210/pdb4N2S/pdb]	4K4U [http://doi.org/10.2210/pdb4K4U/pdb]	4M6D [http://doi.org/10.2210/pdb4M6D/pdb]
	4NHA [http://doi.org/10.2210/pdb4NHA/pdb]	4M6D [http://doi.org/10.2210/pdb4M6D/pdb]	4N2S [http://doi.org/10.2210/pdb4N2S/pdb]
	4QQB [http://doi.org/10.2210/pdb4QQB/pdb]	4NHA [http://doi.org/10.2210/pdb4NHA/pdb]	4NHA [http://doi.org/10.2210/pdb4NHA/pdb]
	4TUW [http://doi.org/10.2210/pdb4TUW/pdb]	4QQB [http://doi.org/10.2210/pdb4QQB/pdb]	4QQB [http://doi.org/10.2210/pdb4QQB/pdb]
	4WAN [http://doi.org/10.2210/pdb4WAN/pdb]	4TUW [http://doi.org/10.2210/pdb4TUW/pdb]	4WAN [http://doi.org/10.2210/pdb4WAN/pdb]
	4YCO [http://doi.org/10.2210/pdb4YCO/pdb]	4WAN [http://doi.org/10.2210/pdb4WAN/pdb]	4YCO [http://doi.org/10.2210/pdb4YCO/pdb]
	4ZLR [http://doi.org/10.2210/pdb4ZLR/pdb]	4Z0C-1 [http://doi.org/10.2210/pdb4Z0C/pdb]	4Z0C-1 [http://doi.org/10.2210/pdb4Z0C/pdb]
	5BZ5 [http://doi.org/10.2210/pdb5BZ5/pdb]	4ZLR [http://doi.org/10.2210/pdb4ZLR/pdb]	4ZLR [http://doi.org/10.2210/pdb4ZLR/pdb]
	5D0B [http://doi.org/10.2210/pdb5D0B/pdb]	5ED1 [http://doi.org/10.2210/pdb5ED1/pdb]	5BZ5 [http://doi.org/10.2210/pdb5BZ5/pdb]
	5ED1 [http://doi.org/10.2210/pdb5ED1/pdb]	5F9F [http://doi.org/10.2210/pdb5F9F/pdb]	5D0B [http://doi.org/10.2210/pdb5D0B/pdb]
	5JC7-1 [http://doi.org/10.2210/pdb5JC7/pdb]	5JC7-1 [http://doi.org/10.2210/pdb5JC7/pdb]	5F9F [http://doi.org/10.2210/pdb5F9F/pdb]
	5L2L [http://doi.org/10.2210/pdb5L2L/pdb]	5L2L [http://doi.org/10.2210/pdb5L2L/pdb]	5JC7-1 [http://doi.org/10.2210/pdb5JC7/pdb]
	5T7B [http://doi.org/10.2210/pdb5T7B/pdb]	5T7B [http://doi.org/10.2210/pdb5T7B/pdb]	5L2L [http://doi.org/10.2210/pdb5L2L/pdb]
	5UDZ-2 [http://doi.org/10.2210/pdb5UDZ/pdb]	5UDZ-2 [http://doi.org/10.2210/pdb5UDZ/pdb]	5WTY [http://doi.org/10.2210/pdb5WTY/pdb]
	5WTY [http://doi.org/10.2210/pdb5WTY/pdb]	5XJ2 [http://doi.org/10.2210/pdb5XJ2/pdb]	5XJ2 [http://doi.org/10.2210/pdb5XJ2/pdb]
	5XJ2 [http://doi.org/10.2210/pdb5XJ2/pdb]	5ZW4 [http://doi.org/10.2210/pdb5ZW4/pdb]	6GD2 [http://doi.org/10.2210/pdb6GD2/pdb]
	5ZW4 [http://doi.org/10.2210/pdb5ZW4/pdb]	6F4G [http://doi.org/10.2210/pdb6F4G/pdb]	6JVX [http://doi.org/10.2210/pdb6JVX/pdb]
	6JVX [http://doi.org/10.2210/pdb6JVX/pdb]	6GD2 [http://doi.org/10.2210/pdb6GD2/pdb]	6M6S [http://doi.org/10.2210/pdb6M6S/pdb]
	6NY5 [http://doi.org/10.2210/pdb6NY5/pdb]	6JVX [http://doi.org/10.2210/pdb6JVX/pdb]	6NY5 [http://doi.org/10.2210/pdb6NY5/pdb]
	6X5M [http://doi.org/10.2210/pdb6X5M/pdb]	6X5M [http://doi.org/10.2210/pdb6X5M/pdb]	7K5L [http://doi.org/10.2210/pdb7K5L/pdb]
	7K5L [http://doi.org/10.2210/pdb7K5L/pdb]	7P0V [http://doi.org/10.2210/pdb7P0V/pdb]	7P0V [http://doi.org/10.2210/pdb7P0V/pdb]

## Sheet: Supplementary Data 9
Supplementary Data 9
	The PDB IDs of the RNA-protein complexes for the unbound testing set.
	PDB ID & Link
	1C0A [http://doi.org/10.2210/pdb1C0A/pdb]
	1DFU [http://doi.org/10.2210/pdb1DFU/pdb]
	1G1X [http://doi.org/10.2210/pdb1G1X/pdb]
	1GAX [http://doi.org/10.2210/pdb1GAX/pdb]
	1H4S [http://doi.org/10.2210/pdb1H4S/pdb]
	1JBS [http://doi.org/10.2210/pdb1JBS/pdb]
	1JID [http://doi.org/10.2210/pdb1JID/pdb]
	1KOG [http://doi.org/10.2210/pdb1KOG/pdb]
	1N78 [http://doi.org/10.2210/pdb1N78/pdb]
	1Q2R [http://doi.org/10.2210/pdb1Q2R/pdb]
	1QTQ [http://doi.org/10.2210/pdb1QTQ/pdb]
	1S03 [http://doi.org/10.2210/pdb1S03/pdb]
	1YVP [http://doi.org/10.2210/pdb1YVP/pdb]
	2AKE [http://doi.org/10.2210/pdb2AKE/pdb]
	2AZ0 [http://doi.org/10.2210/pdb2AZ0/pdb]
	2BH2 [http://doi.org/10.2210/pdb2BH2/pdb]
	2CSX [http://doi.org/10.2210/pdb2CSX/pdb]
	2CZJ [http://doi.org/10.2210/pdb2CZJ/pdb]
	2DU3 [http://doi.org/10.2210/pdb2DU3/pdb]
	2QUX [http://doi.org/10.2210/pdb2QUX/pdb]
	2RFK [http://doi.org/10.2210/pdb2RFK/pdb]
	2ZM5 [http://doi.org/10.2210/pdb2ZM5/pdb]
	2ZNI [http://doi.org/10.2210/pdb2ZNI/pdb]
	3EPH [http://doi.org/10.2210/pdb3EPH/pdb]
	3FOZ [http://doi.org/10.2210/pdb3FOZ/pdb]
	3HHZ [http://doi.org/10.2210/pdb3HHZ/pdb]
	3LWR [http://doi.org/10.2210/pdb3LWR/pdb]
	3OVB [http://doi.org/10.2210/pdb3OVB/pdb]
	1F7U [http://doi.org/10.2210/pdb1F7U/pdb]
	1IL2 [http://doi.org/10.2210/pdb1IL2/pdb]
	1RC7 [http://doi.org/10.2210/pdb1RC7/pdb]
	1UN6 [http://doi.org/10.2210/pdb1UN6/pdb]
	2BTE [http://doi.org/10.2210/pdb2BTE/pdb]
	2FMT [http://doi.org/10.2210/pdb2FMT/pdb]
	2UWM [http://doi.org/10.2210/pdb2UWM/pdb]
	2VPL [http://doi.org/10.2210/pdb2VPL/pdb]
	3ADD [http://doi.org/10.2210/pdb3ADD/pdb]
	1OOA [http://doi.org/10.2210/pdb1OOA/pdb]
	2HW8 [http://doi.org/10.2210/pdb2HW8/pdb]
	2IPY [http://doi.org/10.2210/pdb2IPY/pdb]
	2R8S [http://doi.org/10.2210/pdb2R8S/pdb]
	1E8O [http://doi.org/10.2210/pdb1E8O/pdb]
	1J1U [http://doi.org/10.2210/pdb1J1U/pdb]
	1MMS [http://doi.org/10.2210/pdb1MMS/pdb]
	1T0K [http://doi.org/10.2210/pdb1T0K/pdb]
	2ANR [http://doi.org/10.2210/pdb2ANR/pdb]
	2GJW [http://doi.org/10.2210/pdb2GJW/pdb]
	2XDB [http://doi.org/10.2210/pdb2XDB/pdb]
	2ZUE [http://doi.org/10.2210/pdb2ZUE/pdb]
	3CIY [http://doi.org/10.2210/pdb3CIY/pdb]
	3DD2 [http://doi.org/10.2210/pdb3DD2/pdb]
	3LRR [http://doi.org/10.2210/pdb3LRR/pdb]
	3MOJ [http://doi.org/10.2210/pdb3MOJ/pdb]
	1R9F [http://doi.org/10.2210/pdb1R9F/pdb]
	1SER [http://doi.org/10.2210/pdb1SER/pdb]
	2ZZM [http://doi.org/10.2210/pdb2ZZM/pdb]
	1H3E [http://doi.org/10.2210/pdb1H3E/pdb]

## Sheet: Supplementary Data 10
Supplementary Data 10
	The minimum, maximum and average of the first independent bound-bound testing set generated by 3dRPC.
	Case	Min	Max	Average
		(Å)	(Å)	(Å)
	1FEU	0.36	25.21	15.78
	1L9A	0.47	40.16	20.05
	2BX2	1.88	27.35	9.77
	2DRA	0.38	23.28	12.83
	2JLW	0.11	8.91	4.59
	3EGZ	0.36	27.83	14.66
	3ICQ	0.52	34.98	17.79
	3OIN	0.36	18.19	8.55
	3PTX-4	0.36	32.33	15.28
	3TS2-1	0.53	21.66	9.88
	4ATO	0.48	18.94	10.63
	4F3T	0.23	17.71	8.76
	4IG8	0.32	24.66	15.23
	4K4U	0.53	25.64	15.15
	4M6D	1.25	23.26	11.7
	4N2S	0.42	10.37	4.84
	4NHA	1.14	22.08	10.21
	4QQB	0.45	16.72	9.93
	4TUW	0.37	17.37	11.37
	4WAN	0.32	10.2	4.76
	4YCO	0.38	27.26	14.31
	4ZLR	0.31	13.99	6.23
	5BZ5	0.2	14.53	9.12
	5D0B	0.4	24.48	16.39
	5ED1	0.37	41.37	23.5
	5JC7-1	0.44	24.57	12.08
	5L2L	0.56	17.67	12.64
	5T7B	0.13	11.23	6.54
	5UDZ-2	0.5	22.54	13.67
	5WTY	0.29	16.21	10.73
	5XJ2	1.74	17.09	6.3
	5ZW4	0.58	19.38	5.6
	6JVX	0.24	10.38	4.65
	6NY5	0.34	20.62	10.77
	6X5M	0.96	31.37	10.6
	7K5L	1.22	11.79	5.77

[truncated: 3 more sheets: Supplementary Data 11, Supplementary Data 12, Supplementary Data 13]
