# Supplementary material for: Evaluating native-like structures of RNA-protein complexes through the deep learning method
Source: Nat Commun. 2023 Feb 24;14:1060. doi: 10.1038/s41467-023-36720-9 (PMC9958188; doi:10.1038/s41467-023-36720-9)
Supplement: Supplementary file 5 — Source Data [file 41467_2023_36720_MOESM5_ESM.xlsx]

## Sheet: Figure 1
Figure 1
	Number of top predictions	Average success rate-DRPScore	Standard deviation-DRPScore	Average success rate-ITScore-PR	Standard deviation-ITScore-PR	Average success rate-DARS-RNP	Standard deviation-DARS-RNP	Average success rate-3dRPC	Standard deviation-3dRPC
Data	5	80.5556	2.77778	79.6296	1.60375	70.3704	4.24313	64.8148	4.24313
	10	89.8148	1.60375	87.037	1.60375	80.5556	2.77778	75	4.81125
	15	91.6667	2.77778	89.8148	1.60375	83.3333	2.77778	76.8519	3.2075
	20	91.6667	2.77778	89.8148	1.60375	86.1111	2.77778	83.3333	1.00486e-14
	25	91.6667	2.77778	89.8148	1.60375	86.1111	2.77778	83.3333	1.00486e-14
	30	91.6667	2.77778	89.8148	1.60375	89.8148	1.60375	85.1852	1.60375
	40	93.5185	1.60375	89.8148	1.60375	89.8148	1.60375	87.037	1.60375
	50	93.5185	1.60375	89.8148	1.60375	89.8148	1.60375	87.037	1.60375
	100	95.3704	1.60375	92.5926	1.60375	89.8148	1.60375	90.7407	1.60375
	150	98.1481	1.60375	95.3704	1.60375	94.4444	0	92.5926	1.60375
	200	98.1481	1.60375	95.3704	1.60375	94.4444	0	92.5926	1.60375
	250	100	0	95.3704	1.60375	94.4444	0	95.3704	1.60375
	300	100	0	97.2222	1.42109e-14	94.4444	0	97.2222	1.42109e-14
	350	100	0	100	0	97.2222	1.74047e-14	97.2222	1.42109e-14
	400	100	0	100	0	100	0	97.2222	1.42109e-14
	450	100	0	100	0	100	0	100	0
	500	100	0	100	0	100	0	100	0
	600	100	0	100	0	100	0	100	0
	700	100	0	100	0	100	0	100	0
	800	100	0	100	0	100	0	100	0
	900	100	0	100	0	100	0	100	0
	1000	100	0	100	0	100	0	100	0

## Sheet: Figure 2
Figure 2
	Number of top predictions	Success rate -DRPScore	Success rate -ITScore-PR	Success rate -DAR-RNP	Success rate -3dRPC
Data	5	43.8596	38.5965	35.0877	36.8421
	10	50.8772	40.3509	40.3509	38.5965
	15	50.8772	43.8596	40.3509	42.1053
	20	56.1404	45.614	40.3509	42.1053
	25	56.1404	49.1228	45.614	45.614
	30	57.8947	49.1228	49.1228	45.614
	40	57.8947	50.8772	50.8772	45.614
	50	57.8947	50.8772	54.386	45.614
	100	61.4035	56.1404	59.6491	54.386
	150	64.9123	59.6491	61.4035	59.6491
	200	68.4211	64.9123	63.1579	61.4035
	250	68.4211	68.4211	66.6667	61.4035
	300	68.4211	68.4211	66.6667	64.9123
	350	70.1754	68.4211	66.6667	64.9123
	400	70.1754	70.1754	68.4211	64.9123
	450	70.1754	70.1754	68.4211	64.9123
	500	70.1754	70.1754	68.4211	64.9123
	600	70.1754	70.1754	70.1754	68.4211
	700	70.1754	70.1754	70.1754	70.1754
	800	70.1754	70.1754	70.1754	70.1754
	900	70.1754	70.1754	70.1754	70.1754
	1000	70.1754	70.1754	70.1754	70.1754

## Sheet: Figure 3
Figure 3A
		DRPScore				ITScore-PR				DARS-RNP				3dRPC
		top5	top 10	top 20		top5	top 10	top 20		top5	top 10	top 20		top5	top 10	top 20
	Data1	3	3	3		4	4	4		4	3	3		4	4	4
		4	3	2		4	4	3		4	2	2		3	2	2
		3	3	3		3	3	2		3	3	3		4	4	3
		1	1	1		4	1	1		4	4	3		4	1	1
		4	2	1		3	3	2		4	2	2		2	2	2
		2	2	1		4	4	4		4	4	4		4	4	2
		1	1	1		4	4	4		4	4	4		4	4	4
		1	1	1		1	1	1		4	4	4		1	1	1
		1	1	1		1	1	1		1	1	1		1	1	1
		4	4	4		4	4	4		4	4	4		4	4	4
		4	4	4		3	2	2		3	3	2		3	3	2
		1	1	1		1	1	1		1	1	1		1	1	1
		1	1	1		1	1	1		1	1	1		1	1	1
Figure 3B
		DRPScore	ITScore-PR	DARS-RNP	3dRPC
	Data2	20	14	9	14
		4	4	5	7
		7	6	8	4
		8	15	17	14

## Sheet: Figure 4
Figure 4A
		RMSD	DRPScore	ITScore-PR	DARS-RNP	3dRPC
	Data	0~2	0	0	0	0
		2~4	0.02	0	0	0
		4~6	0	0	0.04	0.04
		6~8	0.18	0	0.06	0.1
		8~10	0.56	0.46	0.36	0.4
		10~12	0.24	0.48	0.44	0.4
		12~14	0	0.06	0.1	0.06
		14~16	0	0	0	0
Figure 4B
		RMSD	DRPScore	ITScore-PR	DARS-RNP	3dRPC
	Data	0-2	0.02	0	0	0
		2~4	0.04	0	0.02	0
		4~6	0.12	0	0.04	0.06
		6~8	0.08	0.02	0	0
		8~10	0.32	0.36	0.14	0.16
		10~12	0.36	0.54	0.24	0.44
		12~14	0.04	0.06	0.5	0.32
		14~16	0.02	0.02	0.06	0.02

## Sheet: Supplementary Figure 1
Supplementary Figure 1
		Number of top predictions	Success rate-DRPScore	Success rate-ITScore-PR	Success rate-DARS-RNP	Success rate-3dRPC
	Data	5	77.7778	80.5556	69.4444	61.1111
		10	88.8889	86.1111	77.7778	72.2222
		15	94.4444	88.8889	83.3333	75
		20	94.4444	88.8889	86.1111	83.3333
		25	94.4444	88.8889	86.1111	83.3333
		30	94.4444	88.8889	88.8889	83.3333
		40	94.4444	88.8889	88.8889	86.1111
		50	94.4444	88.8889	88.8889	86.1111
		100	94.4444	91.6667	88.8889	91.6667
		150	97.2222	94.4444	94.4444	94.4444
		200	97.2222	94.4444	94.4444	94.4444
		250	100	94.4444	94.4444	94.4444
		300	100	97.2222	94.4444	97.2222
		350	100	100	97.2222	97.2222
		400	100	100	100	97.2222
		450	100	100	100	100
		500	100	100	100	100
		600	100	100	100	100
		700	100	100	100	100
		800	100	100	100	100
		900	100	100	100	100
		1000	100	100	100	100

## Sheet: Supplementary Figure 2
Supplementary Figure 2
		Number of top predictions	Success rate-DRPScore	Success rate-ITScore-PR	Success rate-DARS-RNP	Success rate-3dRPC
	Data	5	83.3333	80.5556	75	69.4444
		10	91.6667	88.8889	83.3333	80.5556
		15	91.6667	91.6667	86.1111	80.5556
		20	91.6667	91.6667	88.8889	83.3333
		25	91.6667	91.6667	88.8889	83.3333
		30	91.6667	91.6667	91.6667	86.1111
		40	94.4444	91.6667	91.6667	88.8889
		50	94.4444	91.6667	91.6667	88.8889
		100	97.2222	94.4444	91.6667	91.6667
		150	100	97.2222	94.4444	91.6667
		200	100	97.2222	94.4444	91.6667
		250	100	97.2222	94.4444	97.2222
		300	100	97.2222	94.4444	97.2222
		350	100	100	97.2222	97.2222
		400	100	100	100	97.2222
		450	100	100	100	100
		500	100	100	100	100
		600	100	100	100	100
		700	100	100	100	100
		800	100	100	100	100
		900	100	100	100	100
		1000	100	100	100	100

## Sheet: Supplementary Figure 3
Supplementary Figure 3
	Number of top predictions	Success rate-DRPScore	Success rate-ITScore-PR	Success rate-DARS-RNP	Success rate-3dRPC
Data	5	80.5556	77.7778	66.6667	63.8889
	10	88.8889	86.1111	80.5556	72.2222
	15	88.8889	88.8889	80.5556	75
	20	88.8889	88.8889	83.3333	83.3333
	25	88.8889	88.8889	83.3333	83.3333
	30	88.8889	88.8889	88.8889	86.1111
	40	91.6667	88.8889	88.8889	86.1111
	50	91.6667	88.8889	88.8889	86.1111
	100	94.4444	91.6667	88.8889	88.8889
	150	97.2222	94.4444	94.4444	91.6667
	200	97.2222	94.4444	94.4444	91.6667
	250	100	94.4444	94.4444	94.4444
	300	100	97.2222	94.4444	97.2222
	350	100	100	97.2222	97.2222
	400	100	100	100	97.2222
	450	100	100	100	100
	500	100	100	100	100
	600	100	100	100	100
	700	100	100	100	100
	800	100	100	100	100
	900	100	100	100	100
	1000	100	100	100	100

## Sheet: Supplementary Figure 4
Supplementary Figure 4
		1DFU	RMSD	-log10(Score)	Pearson correlation coefficient		1SJ3	RMSD	-log10(Score)	Pearson correlation coefficient		3FOZ	RMSD	-log10(Score)	Pearson correlation coefficient
		Data 1	1.1912	1.24503	0.604735		Data 2	0.399405	0.000598948	0.721921		Data 3	0.48868	3.16338e-05	0.624739
			1.19249	0.584338				0.561258	0.00659556				0.548052	0.000504681
			1.30721	1.15849				0.593262	0.00082188				0.568372	1.50139e-06
			1.31467	0.282169				0.935067	1.31042				0.892067	0.00856321
			1.31784	1.7199				1.11812	0.236044				0.941726	0.00383397
			1.38687	0.148803				1.477	0.838431				0.952044	0.00402807
			1.49627	0.470087				1.50752	1.53864				0.992923	0.718489
			1.50991	0.0923365				1.5338	0.148766				1.03882	0.0463807
			1.59464	0.991115				1.64947	2.14439				1.03892	0.00137428
			1.59835	1.33133				1.67818	0.194912				1.04357	0.000192401
			1.72687	1.82039				1.72795	3.69193				1.05218	0.117194
			1.76766	1.20661				1.74892	0.98665				1.05534	0.264762
			1.87625	1.82227				1.77071	2.15353				1.07375	0.125601
			2.0688	1.03698				1.9128	0.593606				1.10871	1.45619
			2.22921	3.42361				1.98688	4.56694				1.14286	1.49532
			2.30042	1.12456				2.08366	1.91055				1.15947	0.0863388
			2.31968	1.50312				2.31551	2.57443				1.18318	3.45333e-05
			2.46793	1.09743				2.36081	1.36465				1.21719	0.394595
			2.53366	0.349059				2.39823	0.0294447				1.23893	1.06881
			2.94867	1.78301				2.401	1.29976				1.29564	4.20926e-05
			3.02531	0.973323				2.57786	0.00913933				1.33002	0.000863171
			3.27449	0.986808				2.63513	1.80905				1.33875	0.00157818
			3.61838	4.42488				2.63526	0.624457				1.34517	0.493952
			3.64316	4.19517				2.69346	7.71455				1.37176	0.476481
			3.64957	1.58267				2.73141	3.67868				1.41705	1.64571
			3.71736	1.57873				3.11419	4.34765				1.44424	1.29891
			3.75192	3.15116				3.1258	5.43499				1.6737	0.00027668
			3.79432	0.659791				3.20628	2.42805				1.87624	0.00210192
			3.79712	0.0703735				3.8675	2.7622				1.90394	0.00220234
			3.94638	1.97157				4.11884	3.31313				2.26706	0.517296
			3.97779	3.0639				4.24354	4.78859				3.15448	0.218146
			4.27739	1.81627				4.30881	6.5534				3.70669	6.12128
			4.67849	1.99778				4.68849	2.69013				3.72797	6.57279
			4.79863	4.11626				4.76735	5.04932				3.83408	5.05952
			4.98292	4.27769				4.79085	5.48679				3.96011	2.46381
			5.04572	4.42554				4.81134	6.06857				4.03173	6.65907
			5.39137	2.03241				4.82592	5.72526				4.15836	4.94835
			5.48549	1.2515				4.89555	4.13749				4.19679	5.52416
			5.58939	3.4002				4.93422	6.03279				4.22259	4.76341
			5.65866	3.07646				4.98405	6.03675				4.25736	8.06151
			5.68517	6.62439				5.52154	3.6745				4.3323	6.58238
			5.68754	6.17758				5.61626	6.1957				4.35317	5.78806
			5.7508	6.62044				5.88237	5.89972				4.40611	3.82319
			5.8095	6.89268				5.92424	4.8089				4.44218	6.84095
			5.82817	6.576				5.98004	5.09855				4.49608	5.69308
			5.83444	3.09468				6.47216	5.48667				4.52986	10.8636
			5.85356	1.54079				6.50755	6.35112				4.54027	7.05326
			5.87885	4.23657				6.74226	9.59226				4.56363	9.48873
			5.90783	2.37788				6.81051	2.20954				4.62337	4.23065
			5.93409	4.73198				6.83719	1.23087				4.64382	7.95717
			5.99004	4.11015				7.12798	5.45062				4.67866	4.85072
			6.00169	6.11018				7.13015	6.08113				4.75134	5.76256
			6.00708	5.2934				7.15031	3.55891				4.75737	9.84815
			6.02393	3.93674				7.15356	7.80448				4.79449	10.6558
			6.08188	4.94702				7.15589	6.80416				4.79605	5.91029
			6.13731	6.31307				7.59649	7.06324				4.81038	4.40989
			6.14719	5.17985				7.63373	5.52592				4.81182	10.8677
			6.14825	4.97778				7.64038	5.37557				4.85676	10.093
			6.151	1.14174				7.92463	5.42659				4.88392	9.96055
			6.18052	3.24631				7.96386	4.8487				4.93738	11.6236
			6.1941	2.79132									4.95302	7.7749
			6.2611	4.13823									4.96848	5.47908
			6.28249	7.38697									4.99864	4.92915
			6.29363	4.00837									5.00054	5.76293
			6.30001	4.7164									5.01602	4.47699
			6.34038	5.00024									5.02322	7.04823
			6.34126	3.61464									5.0336	9.20985
			6.34468	8.76126									5.07024	5.16767
			6.34478	4.35362									5.16748	6.73636
			6.34558	4.12213									5.2288	8.61445
			6.36654	2.70631									5.23884	6.20839
			6.40658	6.85101									5.23968	4.12935
			6.41753	1.77619									5.30805	7.91656
			6.42481	5.20865									5.33394	8.33286
			6.46236	7.14515									5.36641	7.52209
			6.51051	3.98093									5.39144	5.86368
			6.52627	3.02362									5.43396	8.58603
			6.53338	2.37803									5.51071	5.05833
			6.54399	7.21907									5.51978	8.62727
			6.6073	3.25892									5.57091	7.374
			6.61129	4.81404									5.58457	4.7417
			6.64453	5.39281									5.58595	3.78571
			6.66519	4.55128									5.63449	7.263
			6.66679	1.63499									5.68125	11.7972
			6.69131	5.24734									5.69495	4.32593
			6.71066	5.69004									5.73173	7.34338
			6.71756	1.88324									5.78206	4.67273
			6.72343	2.24253									5.88412	9.36521
			6.74137	6.65859									5.88606	3.79017
			6.74913	3.55242									5.90095	4.82929
			6.75536	3.51866									5.90426	6.244
			6.76641	3.73567									5.99165	3.33289
			6.8187	5.43687									6.21594	5.36755
			6.84864	8.01948									6.21891	7.36713
			6.87996	5.31049									6.244	6.05598
			6.88384	3.60827									6.25786	4.43806
			6.91129	8.44575									6.31385	10.184
			6.93161	2.9997									6.34975	6.38556
			6.94473	5.00214									6.37795	8.74106
			6.9601	3.23602									6.41525	6.70215
			6.9778	3.97712									6.49852	9.1282
			7.01182	2.23339									6.50289	9.98182
			7.02756	3.32418									6.51823	6.77117
			7.03821	4.33529									6.55814	10.1537
			7.09358	4.61313									6.61528	8.14916
			7.10329	3.64975									6.65752	5.27622
			7.10684	4.08166									6.66625	9.59268
			7.25365	4.25865									6.66718	6.46849
			7.28156	4.74457									6.69115	6.26459
			7.31622	2.8673									6.76936	7.55653
			7.31742	7.11337									6.78298	6.52089
			7.32924	6.56254									6.78433	3.64432
			7.36455	3.30868									6.80406	7.72457
			7.37972	4.93425									6.81853	6.32712
			7.42366	3.2221									6.89294	5.74933
			7.4409	4.46939									6.89671	6.42156
			7.44235	8.00362									7.00143	5.05585
			7.45162	2.64598									7.01853	6.29008
			7.45509	4.00249									7.02597	3.10374
			7.45761	5.65873									7.07929	9.47787
			7.46238	6.91885									7.10072	4.87779
			7.46308	9.58037									7.11529	0.617306
			7.46597	5.08885									7.11958	4.64345
			7.48112	3.2699									7.12547	12.0991
			7.48836	2.85854									7.18518	2.85308
			7.51585	2.80941									7.26238	4.12905
			7.5233	4.43929									7.31261	3.77855
			7.55614	5.2235									7.36486	4.09805
			7.60405	3.29831									7.39679	5.56592
			7.60713	4.14349									7.46944	7.737
			7.64684	5.00613									7.50113	8.10789
			7.65601	2.27856									7.52896	6.75422
			7.66226	10.3071									7.52911	5.67297
			7.69068	5.69965									7.54045	6.46357
			7.69536	5.69377									7.57779	5.5265
			7.71229	5.27698									7.59303	4.24413
			7.73395	4.29517									7.6256	11.0255
			7.82382	1.98901									7.66987	6.95361
			7.82821	2.76862									7.68702	7.54583
			7.84219	6.64478									7.69519	4.97485
			7.92909	9.00488									7.72149	5.11631
			7.95721	3.39002									7.7239	5.54944
			7.96296	7.26103									7.7588	8.75252
			7.97299	2.86043									7.7669	6.07482
			7.99774	10.7822									7.77995	4.67919
													7.78329	4.31225
													7.80228	4.9564
													7.83245	5.45772
													7.86885	9.38772
													7.8796	2.99496
													7.89521	6.88414
													7.9159	4.57017
													7.93034	4.75577
													7.94305	6.37198
													7.95304	6.64596
													7.98846	4.97478
													7.98972	4.98689
													7.99202	4.26747

## Sheet: Supplementary Figure 7
Supplementary Figure 7
		Number of top predictions	Average success rate-DRPScore	Standard deviation-DRPScore	Average success rate-ITScore-PR	Standard deviation-ITScore-PR	Average success rate-DARS-RNP	Standard deviation-DARS-RNP	Average success rate-3dRPC	Standard deviation-3dRPC	Average success rate-3DCNN	Standard deviation-3DCNN
	DATA	5	80.5556	2.77778	79.6296	1.60375	70.3704	4.24313	64.8148	4.24313	49.0741	1.60375
		10	89.8148	1.60375	87.037	1.60375	80.5556	2.77778	75	4.81125	63.8889	4.81125
		15	91.6667	2.77778	89.8148	1.60375	83.3333	2.77778	76.8519	3.2075	71.2963	4.24313
		20	91.6667	2.77778	89.8148	1.60375	86.1111	2.77778	83.3333	1.00486e-14	79.6296	1.60375
		25	91.6667	2.77778	89.8148	1.60375	86.1111	2.77778	83.3333	1.00486e-14	79.6296	1.60375
		30	91.6667	2.77778	89.8148	1.60375	89.8148	1.60375	85.1852	1.60375	88.8889	2.77778
		40	93.5185	1.60375	89.8148	1.60375	89.8148	1.60375	87.037	1.60375	92.5926	1.60375
		50	93.5185	1.60375	89.8148	1.60375	89.8148	1.60375	87.037	1.60375	93.5185	3.2075
		100	95.3704	1.60375	92.5926	1.60375	89.8148	1.60375	90.7407	1.60375	100	0
		150	98.1481	1.60375	95.3704	1.60375	94.4444	0	92.5926	1.60375	100	0
		200	98.1481	1.60375	95.3704	1.60375	94.4444	0	92.5926	1.60375	100	0
		250	100	0	95.3704	1.60375	94.4444	0	95.3704	1.60375	100	0
		300	100	0	97.2222	1.42109e-14	94.4444	0	97.2222	1.42109e-14	100	0
		350	100	0	100	0	97.2222	1.74047e-14	97.2222	1.42109e-14	100	0
		400	100	0	100	0	100	0	97.2222	1.42109e-14	100	0
		450	100	0	100	0	100	0	100	0	100	0
		500	100	0	100	0	100	0	100	0	100	0
		600	100	0	100	0	100	0	100	0	100	0
		700	100	0	100	0	100	0	100	0	100	0
		800	100	0	100	0	100	0	100	0	100	0
		900	100	0	100	0	100	0	100	0	100	0
		1000	100	0	100	0	100	0	100	0	100	0

## Sheet: Supplementary Figure 8
Supplementary Figure 8
		Number of top predictions	DRPScore	ITScore-PR	DARS-RNP	3dRPC
	Data	10	56.0976	43.9024	48.7805	41.4634
		20	58.5366	51.2195	48.7805	46.3415
		30	58.5366	56.0976	56.0976	48.7805
		40	58.5366	56.0976	56.0976	48.7805

[truncated: 2 more sheets: Supplementary Figure 9, Supplementary Figure 10]
